# Supplementary material for: Neutrophil-to-lymphocyte ratio in malignant pleural fluid: Prognostic significance
Source: PLoS One. 2021 Apr 26;16(4):e0250628. doi: 10.1371/journal.pone.0250628 (PMC8075197; doi:10.1371/journal.pone.0250628)
Supplement: S1 Table — (XLSX) [file pone.0250628.s001.xlsx]

## Sheet: S1 Table
Group	Number	Gender (F:M)	Age (±SD)	Median survival (IQR)	No. with IPC in situ	No. with concurrent infection	Type of infection
Benign	24	09:15:00	63 (15)		2	6	empyema (2); infection (1); parapneumonia (1); pneumonia (2); tuberculosis (1)
Cancer Lung	23	01:22:00	70 (13)	121 (39-284)	8	4	empyema (1); pneumonia (2); idiopathic (1)
Cancer - MPM	65	13:52:00	70 (9)	396 (216-814)	17	7	lower respiratory tract infection (1); pneumonia (2); septsis (2); urinary tract infection (2)
Cancer - Other	29	00:29:00	65 (14)	151 (41-370)	8	5	empyema (1); infection (1); pneumonia (2); sepsis (1)
